# Supplementary material for: Plasticity within the barrel domain of BamA mediates a hybrid-barrel mechanism by BAM
Source: Nat Commun. 2021 Dec 8;12:7131. doi: 10.1038/s41467-021-27449-4 (PMC8655018; doi:10.1038/s41467-021-27449-4)
Supplement: Supplementary file 3 — Source Data [file 41467_2021_27449_MOESM3_ESM.xlsx]

## Sheet: Title-Description
	Wu et al Source Data
	Assembly of all raw images from SDS-PAGE gels and Western blots presented in this study.

## Sheet: Figure-1b_D1
Figure 1b_D1

## Sheet: Figure-1b_E3
Figure 1b_E3

## Sheet: Figure-1b_N2
Figure 1b_N2

## Sheet: Figure-1b_E3native
Figure 1b_E3native

## Sheet: Figure-4c
Figure 4c

## Sheet: Figure-4d_1
Figure 4d_1

## Sheet: Figure-4d_2
Figure 4d_2

## Sheet: FIgure-5e
Figure 5e

## Sheet: Figure-6b
Figure 6b

[truncated: 4 more sheets: Figure-6c, Figure-7b, Figure-7c, Figure-7d]
